# Supplementary material for: Kynurenine 3-Monooxygenase Interacts with Huntingtin at the Outer Mitochondrial Membrane
Source: Biomedicines. 2022 Sep 15;10(9):2294. doi: 10.3390/biomedicines10092294 (PMC9496550; doi:10.3390/biomedicines10092294)
Supplement: Supplementary file 1 [file biomedicines-10-02294-s001.zip]

Archive with 1 entries (1 files):
- biomedicines-1914942-supplementary.pdf
